# Supplementary material for: Prevalence and Antibiotic Resistance of Salmonella and Campylobacter Isolates from Raw Chicken Breasts in Retail Markets in the United States and Comparison to Data from the Plant Level
Source: Life (Basel). 2023 Feb 25;13(3):642. doi: 10.3390/life13030642 (PMC10055585; doi:10.3390/life13030642)
Supplement: Supplementary file 1 [file life-13-00642-s001.zip]

Archive with 4 entries (4 files):
- Supplemental Table S1 for manuscript.xlsx
- Supplemental Table S2 for manuscript.xlsx
- Supplemental Table S3 for manuscript.xlsx
- Supplemental Table S4 for manuscript.xlsx
