# Supplementary material for: Prevalence and Antibiotic Resistance of Salmonella and Campylobacter Isolates from Raw Chicken Breasts in Retail Markets in the United States and Comparison to Data from the Plant Level
Source: Life (Basel). 2023 Feb 25;13(3):642. doi: 10.3390/life13030642 (PMC10055585; doi:10.3390/life13030642)
Supplement: Supplementary file 1 [file life-13-00642-s001.zip › Supplemental Table S1 for manuscript.xlsx]

## Sheet: Sheet1
Supplemental Table S1: Antibiotics Used for Susceptibility Testing of Salmonella Isolates
CLSI Class (CDC 2019a)	Antibiotic Tested
Aminoglycosides	Gentamicin
	Streptomycin
β–lactam combination agents	Amoxicillin-clavulanic acid
Cephems	Cefoxitin
	Ceftiofur
	Ceftriaxone
Folate pathway antagonists	Sulfisoxazole
	Trimethoprim-sulfamethoxazole
Macrolides	Azithromycin
Penicillins	Ampicillin
Phenicols	Chloramphenicol
Quinolones	Ciprofloxacin
	Nalidixic acid
Tetracyclines	Tetracycline
