# Supplementary material for: Prevalence and Antibiotic Resistance of Salmonella and Campylobacter Isolates from Raw Chicken Breasts in Retail Markets in the United States and Comparison to Data from the Plant Level
Source: Life (Basel). 2023 Feb 25;13(3):642. doi: 10.3390/life13030642 (PMC10055585; doi:10.3390/life13030642)
Supplement: Supplementary file 1 [file life-13-00642-s001.zip › Supplemental Table S2 for manuscript.xlsx]

## Sheet: Sheet1
Supplemental Table S2: Antibiotics Used for Susceptibility Testing of Campylobacter isolates
CLSI Class (CDC 2019a)	Antibiotic Tested
Aminoglycosides	Gentamicin
Lincosamides	Clindamycin
Macrolides	Azithromycin
	Erythromycin
Phenicols	Florfenicol
Quinolones	Ciprofloxacin
	Nalidixic acid
Tetracyclines	Tetracycline
