# Supplementary material for: Prevalence and Antibiotic Resistance of Salmonella and Campylobacter Isolates from Raw Chicken Breasts in Retail Markets in the United States and Comparison to Data from the Plant Level
Source: Life (Basel). 2023 Feb 25;13(3):642. doi: 10.3390/life13030642 (PMC10055585; doi:10.3390/life13030642)
Supplement: Supplementary file 1 [file life-13-00642-s001.zip › Supplemental Table S3 for manuscript.xlsx]

## Sheet: Sheet1
Supplemental Table S3: Salmonella Isolates Resistant to more than one Recommended Antibiotic for Treatment of Salmonella Infection
Isolate	Ampicillin	Trimethoprim-sulfamethoxazole	Ceftriaxone	Ciprofloxacin	Azithromycin
18-033415-072 (S036)	Resistant	Resistant	Resistant	Intermediate	Susceptible
18-008403-027 (S014)	Resistant	Resistant	Resistant	Intermediate	Susceptible
18-017325-027 (S048)	Resistant	Resistant	Resistant	Intermediate	Susceptible
18-006999-044 (S006)	Resistant	Resistant	Resistant	Intermediate	Susceptible
18-022736-043 (S045)	Resistant	Resistant	Resistant	Intermediate	Susceptible
18-033415-064 (S033)	Resistant	Resistant	Resistant	Intermediate	Susceptible
18-022736-060 (S046)	Resistant	Susceptible	Resistant	Intermediate	Susceptible
18-008403-004 (S011)	Resistant	Susceptible	Resistant	Susceptible	Susceptible
18-008403-009 (S012)	Resistant	Susceptible	Resistant	Susceptible	Susceptible
18-031853-065 (S047)	Resistant	Susceptible	Resistant	Intermediate	Susceptible
18-011434-022 (S024)	Resistant	Susceptible	Resistant	Intermediate	Susceptible
18-034988-033 (S039)	Resistant	Susceptible	Resistant	Susceptible	Susceptible
18-019423-048 (S049)	Resistant	Susceptible	Resistant	Intermediate	Susceptible
18-016611-022 (S041)	Resistant	Susceptible	Resistant	Intermediate	Susceptible
18-008403-001 (S010)	Resistant	Susceptible	Resistant	Susceptible	Susceptible
18-033415-048 (S031)	Resistant	Susceptible	Resistant	Intermediate	Susceptible
