# Supplementary material for: Prevalence and Antibiotic Resistance of Salmonella and Campylobacter Isolates from Raw Chicken Breasts in Retail Markets in the United States and Comparison to Data from the Plant Level
Source: Life (Basel). 2023 Feb 25;13(3):642. doi: 10.3390/life13030642 (PMC10055585; doi:10.3390/life13030642)
Supplement: Supplementary file 1 [file life-13-00642-s001.zip › Supplemental Table S4 for manuscript.xlsx]

## Sheet: Salmonella
		Penicillins	Folate pathway antagonists	Folate pathway antagonists	Aminoglycosides	Aminoglycosides	Cephems	Cephems	Cephems	β–lactam combination agents	Phenicols	Quinolones	Quinolones	Macrolides	Tetracyclines
Sample Number	VITEK_SEROLOGY_RESULTS	Ampicillin_AMPI	Trimethoprim_sulfamethoxazole_TM	Sulfisoxazole_SULF	Streptomycin_HLAR_STEP	Gentamicin_GENT	Cefoxitin_CFOX	Ceftiofur_CTIO	Ceftriaxone_CTRX	Amoxicillin_clavulanate_AMCL	Chloramphenicol_CLOR	Ciprofloxacin_CPRX	Nalidixic_acid_NALD	Azithromycin_AZTM	Tetracycline_TETR	Total Number of Antibiotics with Resistance	Total Number of Resistant Classes	Multi-Drug Resistant^
18-022736-060 (S046)	Salmonella Infantis	R	S	R	R	R	S	R	R	S	R	I	R	S	R	9	7	Y
18-017325-079 (S043)	Salmonella Typhimurium	S	S	S	S	S	S	S	S	S	S	S	S	S	S	0	0	N
18-008403-004 (S011)	Salmonella Typhimurium	R	S	R	S	S	R	R	R	R	S	S	S	S	R	7	5	Y
18-031853-104 (S029)	Salmonella Enteritidis	S	S	S	S	S	S	S	S	S	S	S	S	S	S	0	0	N
18-033415-069 (S035)	Salmonella Kentucky	S	S	S	R	S	S	S	S	S	S	S	S	S	R	2	2	N
18-006999-028 (S005)	Salmonella Enteritidis	S	S	S	S	S	S	S	S	S	S	S	S	S	S	0	0	N
18-008403-009 (S012)	Salmonella Typhimurium	R	S	R	S	S	R	R	R	R	S	S	S	S	R	7	5	Y
18-031853-065 (S047)	Salmonella Infantis	R	S	R	R	S	S	R	R	S	S	I	R	S	R	7	6	Y
18-034988-047 (S040)	Salmonella Typhimurium	S	S	R	S	S	S	S	S	S	S	S	S	S	R	2	2	N
18-033415-072 (S036)	Salmonella Infantis	R	R	R	R	I	S	R	R	S	R	I	R	S	R	9	7	Y
18-033415-027 (S030)	Salmonella Enteritidis	S	S	S	S	S	S	S	S	S	S	S	S	S	S	0	0	N
18-033415-080 (S038)	Salmonella Enteritidis	S	S	S	S	S	S	S	S	S	S	S	S	S	S	0	0	N
18-008424-031 (S050)	Salmonella Typhimurium	S	S	S	R	S	S	S	S	S	S	S	S	S	S	1	1	N
18-008403-044 (S016)	Salmonella Typhimurium	S	S	S	S	S	S	S	S	S	S	S	S	S	S	0	0	N
18-006999-046 (S007)	Salmonella Kentucky	S	S	S	S	S	S	S	S	S	S	S	S	S	S	0	0	N
18-006999-047 (S008)	Salmonella Kentucky	S	S	S	S	S	S	S	S	S	S	S	S	S	S	0	0	N
18-006999-013 (S003)	Salmonella Kentucky	S	S	S	S	S	S	S	S	S	S	S	S	S	S	0	0	N
18-006999-002 (S002)	Salmonella Kentucky	S	S	S	R	S	S	S	S	S	S	S	S	S	S	1	1	N
18-031853-096 (S028)	Salmonella Enteritidis	S	S	S	S	S	S	S	S	S	S	S	S	S	S	0	0	N
18-022736-028 (S001)	Salmonella Enteritidis	S	S	S	S	S	S	S	S	S	S	S	S	S	S	0	0	N
18-011434-022 (S024)	Salmonella Infantis	R	S	R	R	R	S	R	R	S	R	I	R	S	R	9	7	Y
18-033415-077 (S037)	Salmonella Kentucky	S	S	S	R	S	S	S	S	S	S	S	S	S	R	2	2	N
18-008403-051 (S017)	Salmonella Typhimurium	S	S	R	R	R	S	S	S	S	S	S	S	S	R	4	3	Y
18-019423-038 (S051)	Salmonella Typhimurium	S	S	R	S	S	S	S	S	S	S	S	S	S	R	2	2	N
18-006999-014 (S004)	Salmonella Typhimurium	S	S	R	S	S	S	S	S	S	S	S	S	S	R	2	2	N
18-017325-007 (S042)	Salmonella Typhimurium	S	S	R	S	S	S	S	S	S	S	S	S	S	R	2	2	N
18-008403-027 (S014)	Salmonella Infantis	R	R	R	R	S	S	R	R	S	S	I	R	S	R	8	6	Y
18-034988-033 (S039)	Salmonella Typhimurium	R	S	R	S	S	R	R	R	R	S	S	S	S	R	7	5	Y
18-013323-008 (S025)	Salmonella Infantis	S	R	R	R	S	S	S	S	S	S	I	R	S	R	5	4	Y
18-019423-048 (S049)	Salmonella Infantis	R	S	S	S	I	S	R	R	S	R	I	R	S	S	5	4	Y
18-017325-027 (S048)	Salmonella Infantis	R	R	R	R	I	S	R	R	S	S	I	R	S	R	8	6	Y
18-016611-022 (S041)	Salmonella Infantis	R	S	R	R	S	S	R	R	S	S	I	R	S	R	7	6	Y
18-011434-002 (S023)	Salmonella Enteritidis	S	S	S	S	S	S	S	S	S	S	S	S	S	S	0	0	N
18-006999-044 (S006)	Salmonella Infantis	R	R	R	R	I	S	R	R	S	R	I	R	S	R	9	7	Y
18-008403-037 (S015)	Salmonella Typhimurium	S	S	R	R	R	S	S	S	S	S	S	S	S	R	4	3	Y
18-008424-032 (S018)	Salmonella Infantis	S	S	R	R	S	S	S	S	S	I	I	R	S	R	4	4	Y
18-022736-030 (S044)	Salmonella Infantis	R	S	R	S	S	S	S	S	S	S	S	S	S	R	3	3	Y
18-008403-001 (S010)	Salmonella Typhimurium	R	S	R	S	S	R	R	R	R	S	S	S	S	R	7	5	Y
18-008424-061 (S021)	Salmonella Infantis	S	R	R	R	S	S	S	S	S	R	I	R	S	R	6	5	Y
18-008424-062 (S022)	Salmonella Infantis	S	R	R	R	R	S	S	S	S	R	I	R	S	R	7	5	Y
18-022736-043 (S045)	Salmonella Infantis	R	R	R	R	R	S	R	R	S	R	I	R	S	R	10	7	Y
18-033415-048 (S031)	Salmonella Infantis	R	S	R	R	I	S	R	R	S	R	I	R	S	R	8	7	Y
18-033415-055 (S032)	Salmonella Infantis	S	S	R	R	S	S	S	S	S	S	I	R	S	R	4	4	Y
18-033415-064 (S033)	Salmonella Infantis	R	R	R	R	R	S	R	R	S	R	I	R	S	R	10	7	Y
18-033415-067 (S034)	Salmonella Enteritidis	S	S	S	S	S	S	S	S	S	S	I	R	S	S	1	1	N
18-006999-055 (S009)	Salmonella Typhimurium	S	S	R	S	S	S	S	S	S	S	S	S	S	R	2	2	N
18-008403-020 (S013)	Salmonella Typhimurium	S	S	R	S	S	S	S	S	S	S	S	S	S	R	2	2	N
18-008424-042 (S019)	Salmonella Typhimurium	S	S	R	S	S	S	S	S	S	S	S	S	S	R	2	2	N
18-008424-048 (S020)	Salmonella Infantis	S	S	R	R	I	S	S	S	S	R	I	R	S	R	5	5	Y
18-024147-005 (S052)	Salmonella Enteritidis	S	S	S	S	S	S	S	S	S	S	I	R	S	S	1	1	N
18-031853-055 (S026)	Salmonella Typhimurium	S	S	R	S	S	S	S	S	S	S	S	S	S	R	2	2	N
18-031853-091 (S027)	Salmonella Enteritidis	S	S	S	S	S	S	S	S	S	S	I	R	S	S	1	1	N
	TOTAL R	17	9	32	23	7	4	16	16	4	11	0	21	0	34

## Sheet: Campylobacter
Sample Number	ORGANISM	Azithromycin_AZTM	Erythromycin_ERTH	Clindamycin_CLND	Nalidixic acid_NALD	Ciprofloxacin_CPRX	Florfenicol_FLOR	Gentamicin_GENT	Tetracycline_TETR	Total Number of Antibiotics with Resistance	Total Number of Resistant Classes	Multi-Drug Resistant^
18-011434-011 (1)	Campylobacter jejuni	S	S	S	R	R	S	S	R	3	2	N
18-022736-040 (9)	Campylobacter jejuni	S	S	S	R	R	S	S	S	2	1	N
18-017325-011 (19)	Campylobacter jejuni	S	S	S	R	R	S	S	R	3	2	N
18-017325-036 (4)	Campylobacter coli	S	S	S	R	R	S	S	S	2	1	N
18-019423-056 (5)	Campylobacter coli	S	S	S	R	R	S	S	S	2	1	N
18-011434-013 (2)	Campylobacter jejuni	S	S	S	S	S	S	S	S	0	0	N
18-019423-089 (7)	Campylobacter jejuni	S	S	S	S	S	S	S	S	0	0	N
18-0222736-001 (8)	Campylobacter jejuni	S	S	S	S	S	S	S	S	0	0	N
18-022736-047 (10)	Campylobacter jejuni	S	S	S	S	S	S	S	R	1	1	N
18-022736-027 (15)	Campylobacter coli	S	S	S	S	S	S	S	S	0	0	N
18-019423-060 (6)	Campylobacter coli	S	S	S	S	S	S	S	S	0	0	N
18-022736-060 (11)	Campylobacter coli	S	S	S	S	S	S	S	R	1	1	N
18-022736-063 (12)	Campylobacter coli	S	S	S	S	S	S	S	R	1	1	N
18-019423-057 (14)	Campylobacter coli	S	S	S	S	S	S	S	R	1	1	N
18-017325-063 (18)	Campylobacter coli	S	S	S	S	S	S	S	R	1	1	N
18-011434-023 (3)	Campylobacter coli	S	S	S	S	S	S	S	S	0	0	N
	Total R	0	0	0	5	5	0	0	7
